# Supplementary material for: Functional Analysis of Antipsychotics in Human iPSC-Based Neural Progenitor 2D and 3D Schizophrenia Models
Source: Int J Mol Sci. 2025 May 7;26(9):4444. doi: 10.3390/ijms26094444 (PMC12072398; doi:10.3390/ijms26094444)
Supplement: Supplementary file 1 [file ijms-26-04444-s001.zip]

Archive with 1 entries (1 files):
- ijms-3539355-supplementary.pdf
